# Supplementary material for: Reversible N2 binding and photoreduction at dinuclear sites in dynamic metal-organic frameworks
Source: Natl Sci Rev. 2026 Apr 30;13(14):nwag253. doi: 10.1093/nsr/nwag253 (PMC13411272; doi:10.1093/nsr/nwag253)
Supplement: nwag253_Supplemental_Files [file nwag253_supplemental_files.zip]

Archive with 5 entries (5 files):
- CIF/checkCIF_NJUZ-Cd.pdf
- CIF/checkCIF_NJUZ-Int.pdf
- CIF/NJUZ-Cd.cif
- CIF/NJUZ-Int.cif
- Revised_SI_without_marked_changes-2517.pdf
